# Supplementary material for: Runs of homozygosity in the Italian goat breeds: impact of management practices in low-input systems
Source: Genet Sel Evol. 2021 Dec 11;53:92. doi: 10.1186/s12711-021-00685-4 (PMC8666052; doi:10.1186/s12711-021-00685-4)
Supplement: Supplementary file 3 — Additional file 3: Table S1. List of the genes identified by the analyses of the signatures of selection: top 1% homozygosity score in CSD and NRD groups, ΔROH, and averaged FST. CSD = Central-southern population group; NRD = Northern population group. [file 12711_2021_685_MOESM3_ESM.xlsx]

## Sheet: CSD ROH
CHR	bpi	bpf	GENE
6	36987765	37119019	ABCG2
18	36468448	36474653	ACD
13	63760207	63804609	ACSS2
5	36409817	36611393	ADAMTS20
18	36350896	36352309	AGRP
24	40155294	40298152	ARHGAP28
6	31242153	31244357	ATOH1
12	50085029	50106629	ATP12A
18	36312323	36350423	ATP6V0D1
18	36058822	36061851	B3GNT9
7	60886093	60907116	BRD8
14	13129854	13154645	C14H8orf37
18	36027844	36059227	C18H16orf70
18	13093030	13123209	C18H16orf74
18	36481071	36482793	C18H16orf86
18	36456263	36468493	CARMIL2
18	35973487	36021271	CBFB
6	33559344	35024683	CCSER1
7	60856726	60877001	CDC23
7	60758676	60794871	CDC25C
12	50233475	50278020	CENPJ
18	36598479	36604586	CENPT
12	50765372	50829819	CRYL1
18	36407875	36450353	CTCF
7	60240857	60414279	CTNNA1
7	59617412	59651710	CXXC5
18	16162963	16170801	DBNDD1
6	37847374	37858012	DCAF16
12	61016105	61366764	DCLK1
18	36742709	36744568	DDX28
7	59788431	59817336	DNAJC18
18	36722797	36730283	DPEP2
18	36718334	36722584	DPEP3
18	36744582	36776685	DUS2
18	36099135	36105765	E2F4
7	59772140	59780273	ECSCR
18	36635228	36646387	EDC4
13	63964328	63992996	EDEM2
12	50933693	50957112	EEF1AKMT1
7	60658577	60662413	EGR1
18	36105959	36110518	ELMO3
18	13153232	13164694	EMC8
18	36477473	36480952	ENKD1
18	36875229	36882025	ESRP2
7	60604832	60631818	ETF1
18	36091901	36097485	EXOC3L1
6	36209182	36551226	FAM13A
7	60996771	61096080	FAM13B
6	37705389	37826197	FAM184B
7	60743689	60753330	FAM53C
18	36350511	36399070	FAM65A
18	36068280	36073596	FBXL8
12	51337882	51367468	FGF9
18	36128899	36145312	FHOD1
18	16173747	16209877	GAS8
18	36485697	36527239	GFOD2
7	60799891	60818301	GFRA3
18	13045845	13086704	GINS2
12	50642275	50643779	GJA3
12	50674333	50679416	GJB2
12	50694055	50701909	GJB6
6	36007340	36074005	GPRIN3
6	31299697	32930194	GRID2
18	12653900	13048675	GSE1
13	63805238	63829900	GSS
5	38040885	38094562	GXYLT1
6	36571113	36710427	HERC3
6	36764621	36811810	HERC5
6	36819275	36872479	HERC6
6	30819572	30845549	HPGDS
18	36306115	36311845	HSD11B2
18	36073918	36078873	HSF4
7	60577216	60593487	HSPA9
6	37401129	37414623	IBSP
12	50842438	50902943	IFT88
12	50904379	50938438	IL17D
5	36197573	36225712	IRAK4
6	40712243	42022427	KCNIP4
18	36179978	36204740	KCTD19
7	60681972	60740831	KDM3B
18	36084520	36091945	KIAA0895L
7	60877443	60886002	KIF20A
24	40312378	40438984	LAMA1
6	37669083	37692999	LAP3
12	51063740	51098269	LATS2
18	36686593	36690104	LCAT
6	37904351	38069012	LCORL
18	36112437	36115565	LRRC29
24	40488616	40489771	LRRC30
18	36221155	36263773	LRRC36
7	60304287	60307637	LRRTM2
12	60719989	60722696	MAB21L1
7	59873045	59911585	MATR3
6	37696103	37703766	MED28
6	37364322	37378677	MEPE
12	51229093	51281118	MICU2
18	36108847	36108940	MIR328
13	63862859	63862978	MIR499
6	35198177	35296620	MMRN1
12	50361805	50410489	MPHOSPH8
12	51160795	51161452	MRPL57
13	63851003	63875038	MYH7B
7	61138800	61157918	MYOT
7	59834329	59836445	MZB1
6	36593131	36595543	NAP1L5
12	60270638	60938632	NBEA
6	37858058	37903119	NCAPG
18	36782429	36875450	NFATC3
7	60917158	60941244	NME5
18	36079406	36083066	NOL3
18	36646468	36649088	NRN1L
18	36618244	36634561	NUTF2
14	16881475	16889328	OSR2
6	40692159	40711325	PACRGL
7	59849786	59867040	PAIP2
18	36475123	36477290	PARD6A
12	50285776	50358104	PARP4
5	38723634	39159854	PDZRN4
6	36759122	36761967	PIGY
6	37126196	37193152	PKD2
7	61093924	61138431	PKD2L2
18	36888433	36902282	PLA2G15
18	36171104	36179461	PLEKHG4
5	37697533	37865432	PPHLN1
6	36960492	36984590	PPM1K
5	37575122	37688900	PRICKLE1
18	36944059	36982672	PRMT7
7	59828342	59833722	PROB1
7	59477094	59549870	PSD2
18	36652644	36678099	PSKH1
18	36682569	36685151	PSMB10
12	50435543	50484854	PSPC1
24	40689884	41344869	PTPRM
5	36224524	36246476	PUS7L
6	36759106	36761977	PYURF
18	36528972	36587051	RANBP10
7	60674236	60681896	REEP2
14	17799985	17938678	RGS22
12	50114390	50230030	RNF17
12	51136346	51142341	SAP18
8	26446215	26671841	SH3GL2
7	59972174	60233205	SIL1
12	51147412	51160785	SKA3
18	36690063	36711850	SLC12A4
7	59837143	59862223	SLC23A1
18	36905146	36936096	SLC7A6
18	36938047	36944041	SLC7A6OS
18	36145543	36165799	SLC9A5
6	40248081	40650111	SLIT2
6	30850057	30940436	SMARCAD1
18	36983690	37067201	SMPD3
6	35380577	35536571	SNCA
7	59822027	59827252	SPATA24
6	37214501	37221482	SPP1
14	16433649	16744347	STK3
18	36612982	36616192	THAP11
6	36205561	36208881	TIGD2
5	35539347	36129398	TMEM117
7	59759510	59765656	TMEM173
18	36126599	36128783	TMEM208
18	36267802	36271543	TPPP3
18	36063928	36071418	TRADD
13	63875122	63945370	TRPC4AP
18	36587104	36598381	TSNAXIP1
5	36168382	36181539	TWF1
7	59671314	59714771	UBE2D2
14	16964332	17751028	VPS13B
7	60963670	60968963	WNT8A
12	50960758	51052442	XPO4
5	37955451	38031231	YAF2
5	37865479	37883086	ZCRB1
18	36272360	36304872	ZDHHC1
12	51162030	51221002	ZDHHC20
18	37150317	37182715	ZFP90
12	50561253	50629196	ZMYM2
12	50494768	50519960	ZMYM5

## Sheet: NRD ROH
CHR	bpi	bpf	GENE
11	100461755	100600189	ABL1
18	36468448	36474653	ACD
20	21855644	21858115	ACTBL2
13	62702196	62703536	ACTL10
18	36350896	36352309	AGRP
13	63264059	63279821	AHCY
20	23029725	23141544	ANKRD55
8	74981478	74987380	AQP3
8	74925841	74942904	AQP7
11	95376381	95383708	ARPC5L
13	63228709	63249542	ASIP
11	100242196	100293546	ASS1
13	61110138	61199631	ASXL1
12	50085029	50106629	ATP12A
18	36312323	36350423	ATP6V0D1
18	36058822	36061851	B3GNT9
8	74661494	74711790	B4GALT1
8	74814221	74826505	BAG1
13	62313752	62321102	BPIFA1
13	62295723	62306454	BPIFA3
13	62330853	62371128	BPIFB1
13	61632481	61650156	BPIFB2
13	61681607	61696489	BPIFB3
13	61704744	61730572	BPIFB4
13	61657835	61672584	BPIFB6
7	60886093	60907116	BRD8
11	99685550	99694191	C11H9orf78
13	62697382	62699145	C13H20orf144
18	36027844	36059227	C18H16orf70
18	36481071	36482793	C18H16orf86
4	81665818	82201273	CACNA2D1
18	36456263	36468493	CARMIL2
13	62545241	62683536	CBFA2T2
18	35973487	36021271	CBFB
11	38443506	38665182	CCDC85A
11	37609773	37735205	CCDC88A
13	60834690	60852363	CCM2L
20	23949203	23951861	CCNO
20	23983261	24052642	CDC20B
7	60856726	60877001	CDC23
7	60758676	60794871	CDC25C
18	37316618	37388739	CDH1
18	37237188	37284299	CDH3
13	62434448	62470312	CDK5RAP1
12	50233475	50278020	CENPJ
18	36598479	36604586	CENPT
11	37823660	37853811	CFAP36
13	62814614	62861236	CHMP4B
8	74826490	74840085	CHMP5
18	37599512	37610387	CHTF8
11	98337859	98356188	CIZ1
11	37533864	37569539	CLHC1
13	61430474	61455479	COMMD7
11	94006350	94030821	CRB2
12	50765372	50829819	CRYL1
18	36407875	36450353	CTCF
7	60240857	60414279	CTNNA1
7	59617412	59651710	CXXC5
8	75279762	75315413	DCAF12
12	61016105	61366764	DCLK1
18	36742709	36744568	DDX28
20	23407843	23481205	DDX4
11	94030061	94571614	DENND1A
20	23882230	23928234	DHX29
7	59788431	59817336	DNAJC18
13	61467790	61502090	DNMT3B
18	36722797	36730283	DPEP2
18	36718334	36722584	DPEP3
18	36744582	36776685	DUS2
13	63465549	63483202	DYNLRB1
9	82349138	82357785	DYNLT1
13	62710990	62720515	E2F1
18	36099135	36105765	E2F4
7	59772140	59780273	ECSCR
18	36635228	36646387	EDC4
12	50933693	50957112	EEF1AKMT1
11	38093732	38165206	EFEMP1
7	60658577	60662413	EGR1
13	63062854	63082442	EIF2S2
18	36105959	36110518	ELMO3
18	36477473	36480952	ENKD1
18	36875229	36882025	ESRP2
7	60604832	60631818	ETF1
18	36091901	36097485	EXOC3L1
11	100449494	100459763	EXOSC2
7	60743689	60753330	FAM53C
18	36350511	36399070	FAM65A
18	36068280	36073596	FBXL8
18	36128899	36145312	FHOD1
11	100616926	100647942	FIBCD1
11	99745847	99880504	FNBP1
11	100358358	100406130	FUBP3
11	95646603	95713177	GAPVD1
18	36485697	36527239	GFOD2
7	60799891	60818301	GFRA3
12	50642275	50643779	GJA3
12	50674333	50679416	GJB2
12	50694055	50701909	GJB6
11	95384577	95432331	GOLGA1
20	22075814	22146513	GPBP1
11	99889855	99946413	GPR107
11	93690990	93697311	GPR21
20	23993606	23998452	GPX8
20	24057672	24066864	GZMA
18	37572658	37599097	HAS3
13	60870318	60915478	HCK
11	100056966	100230921	HMCN2
18	36306115	36311845	HSD11B2
18	36073918	36078873	HSF4
11	95624833	95629167	HSPA5
7	60577216	60593487	HSPA9
12	50842438	50902943	IFT88
12	50904379	50938438	IL17D
20	23329687	23381902	IL31RA
20	23233087	23301937	IL6ST
13	63363104	63462630	ITCH
14	16394213	16400041	KCNS2
18	36179978	36204740	KCTD19
7	60681972	60740831	KDM3B
18	36084520	36091945	KIAA0895L
7	60877443	60886002	KIF20A
13	61053351	61091198	KIF3B
11	100696055	100764176	LAMC3
12	51063740	51098269	LATS2
18	36686593	36690104	LCAT
11	94640045	94659024	LHX2
18	36112437	36115565	LRRC29
18	36221155	36263773	LRRC36
7	60304287	60307637	LRRTM2
12	60719989	60722696	MAB21L1
13	63498937	63500710	MAP1LC3A
20	22391649	22466135	MAP3K1
11	95782736	96022550	MAPKAP1
13	61508458	61541861	MAPRE1
7	59873045	59911585	MATR3
1	114974326	115192808	MBNL1
20	23955320	23961895	MCIDAS
12	51229093	51281118	MICU2
20	22333009	22361719	MIER3
11	95229302	95229390	MIR181B
11	38251608	38251693	MIR216B
11	38225954	38226073	MIR217
18	36108847	36108940	MIR328
20	23985418	23985505	MIR449A
20	23985294	23985390	MIR449B
20	23984078	23984178	MIR449C
12	50361805	50410489	MPHOSPH8
12	51160795	51161452	MRPL57
11	92729891	92787532	MRRF
11	37573117	37597163	MTIF2
7	59834329	59836445	MZB1
12	60270638	60938632	NBEA
13	63630403	63721446	NCOA6
11	99965816	100022354	NCS1
13	62691011	62709617	NECAB3
11	94837125	94922060	NEK6
18	36782429	36875450	NFATC3
8	74850386	74915589	NFX1
7	60917158	60941244	NME5
18	36079406	36083066	NOL3
13	61202695	61335042	NOL4L
8	74996129	75008583	NOL6
11	95033645	95062267	NR5A1
11	95071320	95291554	NR6A1
18	36646468	36649088	NRN1L
18	36618244	36634561	NUTF2
11	95296801	95324121	OLFML2A
14	16881475	16889328	OSR2
1	114567590	114574104	P2RY1
7	59849786	59867040	PAIP2
18	36475123	36477290	PARD6A
12	50285776	50358104	PARP4
11	96057587	96306823	PBX3
11	93502797	93511273	PDCL
13	60773053	60780423	PDRG1
13	63500918	63594821	PIGU
18	36888433	36902282	PLA2G15
13	60988184	61002424	PLAGL2
18	36171104	36179461	PLEKHG4
20	23674031	23791333	PLPP1
11	37919279	37959675	PNPT1
13	61002488	61026706	POFUT1
11	37854984	37908265	PPP4R3B
11	95554136	95594730	PPP6C
11	100425451	100440272	PRDM12
18	36944059	36982672	PRMT7
7	59828342	59833722	PROB1
11	99532850	99586281	PRRX2
18	36652644	36678099	PSKH1
18	36682569	36685151	PSMB10
11	94922900	94979454	PSMB7
12	50435543	50484854	PSPC1
11	99596956	99608519	PTGES
11	92825740	92850327	PTGS1
13	62730702	62747008	PXMP4
11	100605640	100606193	QRFP
11	95600689	95623772	RABEPK
11	93604558	93766020	RABGAP1
13	62969108	63053806	RALY
18	36528972	36587051	RANBP10
1	114205077	114214900	RAP2B
11	92706175	92729860	RBM18
11	93525713	93577732	RC3H2
7	60674236	60681896	REEP2
14	17799985	17938678	RGS22
12	50114390	50230030	RNF17
11	95366892	95371219	RPL35
11	37569829	37572266	RPS27A
12	51136346	51142341	SAP18
11	95442470	95551254	SCAI
20	22367141	22375392	SETD9
7	59972174	60233205	SIL1
12	51147412	51160785	SKA3
20	23789867	23882339	SKIV2L2
18	36690063	36711850	SLC12A4
7	59837143	59862223	SLC23A1
20	23493494	23587353	SLC38A9
18	36905146	36936096	SLC7A6
18	36938047	36944041	SLC7A6OS
18	36145543	36165799	SLC9A5
18	36983690	37067201	SMPD3
13	62475263	62505018	SNTA1
18	37651194	37724298	SNTB2
7	59822027	59827252	SPATA24
8	74799650	74807172	SPINK4
14	16433649	16744347	STK3
11	93779449	93924823	STRBP
13	61602832	61626958	SUN5
9	82361999	82455712	SYTL3
18	37390974	37572568	TANGO6
18	36612982	36616192	THAP11
13	60930301	60983619	TM9SF4
7	59759510	59765656	TMEM173
9	82285256	82348342	TMEM181
18	36126599	36128783	TMEM208
11	99676231	99684110	TOR1A
11	99667063	99676518	TOR1B
13	63619616	63629276	TP53INP2
18	36267802	36271543	TPPP3
18	36063928	36071418	TRADD
18	36587104	36598381	TSNAXIP1
13	60723624	60772074	TTLL9
9	82061613	82259584	TULP4
8	75124772	75238885	UBAP2
7	59671314	59714771	UBE2D2
8	75023162	75123568	UBE2R2
11	99694314	99740725	USP20
18	37610404	37640359	UTP4
14	16964332	17751028	VPS13B
11	95362490	95366811	WDR38
7	60963670	60968963	WNT8A
13	60796444	60822026	XKR7
12	50960758	51052442	XPO4
11	93589694	93604487	ZBTB26
11	93579682	93587389	ZBTB6
18	36272360	36304872	ZDHHC1
12	51162030	51221002	ZDHHC20
18	37150317	37182715	ZFP90
12	50561253	50629196	ZMYM2
12	50494768	50519960	ZMYM5
13	62761999	62803765	ZNF341

## Sheet: DELTA ROH
CHR	bpi	bpf	GENE
6	36987765	37119019	ABCG2
11	100461755	100600189	ABL1
9	83335353	83345254	ACAT2
8	11439513	11507285	ACO1
23	39650530	39819158	ANKS1A
11	95376381	95383708	ARPC5L
11	99505135	99510767	ASB6
12	50085029	50106629	ATP12A
23	40968116	40974446	BAK1
13	61681607	61696489	BPIFB3
13	61704744	61730572	BPIFB4
13	61657835	61672584	BPIFB6
16	13680785	14163558	BRINP3
11	99485583	99492220	C11H9orf50
23	39966759	40063980	C23H6orf106
20	33303972	33381412	C6
20	38192540	38229852	CAPSL
17	3049418	3060253	CCDC117
11	38443506	38665182	CCDC85A
12	50233475	50278020	CENPJ
11	37823660	37853811	CFAP36
17	3083718	3121516	CHEK2
7	44320190	44338810	CNOT8
11	94006350	94030821	CRB2
12	50765372	50829819	CRYL1
6	37847374	37858012	DCAF16
23	39418624	39441780	DEF6
11	94030061	94571614	DENND1A
9	82349138	82357785	DYNLT1
12	50933693	50957112	EEF1AKMT1
11	38093732	38165206	EFEMP1
20	35938958	36128066	EGFLAM
13	63062854	63082442	EIF2S2
6	36209182	36551226	FAM13A
6	37705389	37826197	FAM184B
23	39291605	39302443	FANCE
7	44337535	44363915	FAXDC2
12	51337882	51367468	FGF9
9	82775937	82890984	FNDC1
11	95646603	95713177	GAPVD1
7	44277999	44316878	GEMIN5
12	50642275	50643779	GJA3
12	50674333	50679416	GJB2
12	50694055	50701909	GJB6
11	95384577	95432331	GOLGA1
20	22075814	22146513	GPBP1
11	93690990	93697311	GPR21
5	38040885	38094562	GXYLT1
6	36571113	36710427	HERC3
6	36764621	36811810	HERC5
6	36819275	36872479	HERC6
17	3074644	3083643	HSCB
11	95624833	95629167	HSPA5
6	37401129	37414623	IBSP
12	50842438	50902943	IFT88
9	83501097	83604791	IGF2R
12	50904379	50938438	IL17D
20	38262887	38298648	IL7R
23	40811956	40836107	IP6K3
23	40875238	40943246	ITPR3
6	37669083	37692999	LAP3
7	44366561	44428281	LARP1
12	51063740	51098269	LATS2
6	37904351	38069012	LCORL
23	40774203	40790568	LEMD2
11	94640045	94659024	LHX2
20	35849694	35928343	LIFR
11	95782736	96022550	MAPKAP1
9	83406002	83426241	MAS1
6	37696103	37703766	MED28
6	37364322	37378677	MEPE
12	51229093	51281118	MICU2
11	95229302	95229390	MIR181B
23	40761164	40766973	MLN
12	50361805	50410489	MPHOSPH8
9	83356607	83362004	MRPL18
7	44233630	44274790	MRPL22
12	51160795	51161452	MRPL57
11	92729891	92787532	MRRF
6	36593131	36595543	NAP1L5
6	37858058	37903119	NCAPG
11	94837125	94922060	NEK6
11	95033645	95062267	NR5A1
11	95071320	95291554	NR6A1
11	99496514	99504270	NTMT1
11	95296801	95324121	OLFML2A
1	114567590	114574104	P2RY1
23	40111135	40176651	PACSIN1
12	50285776	50358104	PARP4
11	96057587	96306823	PBX3
11	93502797	93511273	PDCL
5	38723634	39159854	PDZRN4
6	36759122	36761967	PIGY
17	3751523	3814967	PITPNB
6	37126196	37193152	PKD2
13	603000	1466925	PLCB1
20	33010353	33209620	PLCXD3
9	83363900	83387671	PNLDC1
11	37919279	37959675	PNPT1
23	39327124	39413393	PPARD
5	37697533	37865432	PPHLN1
6	36960492	36984590	PPM1K
11	37854984	37908265	PPP4R3B
11	95554136	95594730	PPP6C
5	37575122	37688900	PRICKLE1
11	99532850	99586281	PRRX2
11	94922900	94979454	PSMB7
12	50435543	50484854	PSPC1
11	99596956	99608519	PTGES
11	92825740	92850327	PTGS1
6	36759106	36761977	PYURF
11	95600689	95623772	RABEPK
11	93604558	93766020	RABGAP1
13	62969108	63053806	RALY
1	114205077	114214900	RAP2B
11	92706175	92729860	RBM18
11	93525713	93577732	RC3H2
16	11283690	11287771	RGS1
12	50114390	50230030	RNF17
23	39288184	39290771	RPL10A
11	95366892	95371219	RPL35
12	51136346	51142341	SAP18
11	95442470	95551254	SCAI
23	39484757	39518277	SCUBE3
12	51147412	51160785	SKA3
23	39916310	39927189	SNRPC
23	40089090	40108258	SPDEF
20	38338539	38538388	SPEF2
6	37214501	37221482	SPP1
11	93779449	93924823	STRBP
9	82361999	82455712	SYTL3
23	39820164	39828989	TAF11
13	6777551	7042292	TASP1
9	83345145	83355815	TCP1
23	39607339	39639086	TCP11
23	39262348	39283652	TEAD3
9	82285256	82348342	TMEM181
13	339655	410002	TMX4
11	99676231	99684110	TOR1A
11	99667063	99676518	TOR1B
17	3122634	3697004	TTC28
23	39245247	39259330	TULP1
9	82061613	82259584	TULP4
23	39829210	39902150	UHRF1BP1
11	95362490	95366811	WDR38
9	83302907	83329639	WTAP
17	3041839	3046873	XBP1
12	50960758	51052442	XPO4
5	37955451	38031231	YAF2
11	93589694	93604487	ZBTB26
11	93579682	93587389	ZBTB6
5	37865479	37883086	ZCRB1
12	51162030	51221002	ZDHHC20
12	50561253	50629196	ZMYM2
12	50494768	50519960	ZMYM5
23	39441857	39470612	ZNF76

## Sheet: FST
CHR	bpi	bpf	GENE
6	36987765	37119019	ABCG2
26	9179479	9214221	ACADSB
13	67139546	67161981	ACTR5
2	45765058	45901745	ALS2CR11
15	6424775	6589865	AMBRA1
6	45348290	45382949	ANAPC4
6	88712562	88880682	ANKRD17
5	61595592	62745908	ANKS1B
17	60489929	60871416	ARHGAP10
2	28352640	28377005	ASIC4
7	90440653	90480830	ATCAY
25	248136	286056	AXIN1
8	74661494	74711790	B4GALT1
4	56504548	56977850	BBS9
6	29894618	30342783	BMPR1B
13	61704744	61730572	BPIFB4
18	36027844	36059227	C18H16orf70
23	39966759	40063980	C23H6orf106
15	17920347	17956671	CAT
22	17610114	17622648	CAV3
18	35973487	36021271	CBFB
3	88059100	88093406	CD53
16	28515346	28819898	CDC42BPA
16	10623917	10711940	CDC73
5	59425232	59760956	CFAP54
18	22930290	23150218	CHD9
2	62774930	63051739	CLASP1
2	7751305	7832883	CLIC4
17	18110176	18255229	CLIP1
11	70416784	70482466	CLIP4
27	25547706	25562635	CNOT7
11	98456308	98466834	COQ4
1	118544082	118604614	CP
12	50765372	50829819	CRYL1
12	61016105	61366764	DCLK1
11	94030061	94571614	DENND1A
7	92488350	92498025	DENND1C
15	6605147	6650144	DGKZ
17	20331835	20362679	DHX37
11	98364789	98408086	DNM1
19	22852077	22862418	DPH1
10	37888704	37922304	DUOX1
18	36099135	36105765	E2F4
12	50933693	50957112	EEF1AKMT1
15	17861190	17911966	ELF5
11	49129367	49162874	ELMOD3
11	98044940	98075548	ENG
15	8656765	8798787	EXT2
11	98156741	98191995	FAM102A
4	88890365	88978853	FAM126A
2	28677118	28683194	FAM134A
6	37705389	37826197	FAM184B
7	71567621	71598301	FAM193B
25	211853	231408	FAM234A
15	30402506	30644803	FCHSD2
28	41951508	42320037	FMN2
12	50674333	50679416	GJB2
20	22075814	22146513	GPBP1
6	31299697	32930194	GRID2
6	36571113	36710427	HERC3
6	36819275	36872479	HERC6
6	116826222	116941037	HTT
6	37401129	37414623	IBSP
12	50842438	50902943	IFT88
12	50904379	50938438	IL17D
7	88684078	88686626	IL5
5	46901926	46958965	IRAK3
25	27221268	27265356	ITGAM
7	54894912	55203950	KCTD16
4	74006057	74098943	KMT2E
1	66533883	66603183	KPNA1
12	51063740	51098269	LATS2
6	37904351	38069012	LCORL
5	47891148	47962584	LEMD3
11	94640045	94659024	LHX2
3	27819215	27901285	LRP8
25	177240	206233	LUC7L
11	48985904	48992675	MAT2A
24	2237320	2346019	MBP
6	37696103	37703766	MED28
6	37364322	37378677	MEPE
9	26463653	26475630	MFSD4B
12	51229093	51281118	MICU2
27	25370995	25453825	MICU3
17	17943309	18002178	MLXIP
7	94678096	94687245	MRPL4
3	99813701	99833422	MRPS21
5	47675346	47862677	MSRB3
12	60270638	60938632	NBEA
5	59800492	59846270	NEDD1
8	74850386	74915589	NFX1
2	28697920	28788353	NHEJ1
20	37142880	37341436	NIPBL
8	74996129	75008583	NOL6
6	116746191	116761107	NOP14
25	98277	131096	NPRL3
17	60871293	61304793	NR3C2
25	13226519	13426563	PARN
1	66669831	66714180	PARP14
1	66616773	66646919	PARP9
1	70580065	70627900	PCYT1A
1	129881817	130060986	PIK3CB
3	20695743	20799633	PIK3R3
3	99683440	99706483	PLEKHO1
3	31079310	31167434	PLPP3
4	38409171	38800403	POU6F2
6	36960492	36984590	PPM1K
5	37575122	37688900	PRICKLE1
7	71663496	71673074	PRR7
15	29786436	29869096	RAB6A
1	135028461	135091297	RAB6B
22	17414359	17523990	RAD18
7	88702532	88815957	RAD50
13	62969108	63053806	RALY
4	75101580	75645878	RELN
9	26259430	26434729	REV3L
11	48931843	48944939	RNF181
19	22696549	22740986	RPA1
25	13556708	13585841	RRN3
15	39487238	39983123	SBF2
6	45659049	45769026	SEL1L3
6	45120223	45158642	SEPSECS
7	88444408	88487123	SLC22A4
7	88511443	88537601	SLC22A5
10	37977772	38008838	SLC28A2
6	45594511	45620890	SLC34A2
1	70563308	70580733	SLC51A
18	36145543	36165799	SLC9A5
6	40248081	40650111	SLIT2
8	74602402	74634128	SMU1
10	37808488	37840295	SORD
2	28395199	28453658	SPEG
1	135095623	135131935	SRPRB
3	52444215	53079489	ST6GALNAC3
12	58686583	59067985	STARD13
14	16433649	16744347	STK3
13	33921210	34180726	SVIL
1	70629609	70655281	TCTEX1D2
6	20216813	20352863	TET2
1	70405851	70553035	TFRC
7	90309335	90339632	TJP3
14	59008796	59043001	TMEM68
15	34591705	34609855	TRIM6
7	70245135	70260889	TRIM7
25	27168633	27178731	TRIM72
15	9405594	9531207	TTC17
1	70674326	70732345	UBXN7
11	48878107	48915123	USP39
27	25562654	25601921	VPS37A
3	99608165	99678794	VPS45
3	96453280	96556143	WARS2
12	50960758	51052442	XPO4
1	82997831	83104794	YEATS2
6	45282245	45341906	ZCCHC4
27	25476973	25543245	ZDHHC2
12	51162030	51221002	ZDHHC20
7	90382609	90427427	ZFR2
24	2351892	2421705	ZNF236
13	33595574	33789601	ZNF438
25	27056070	27065710	ZNF646
